# Supplementary material for: Antioxidant and Neuroprotective Effects Induced by Cannabidiol and Cannabigerol in Rat CTX-TNA2 Astrocytes and Isolated Cortexes
Source: Int J Mol Sci. 2020 May 18;21(10):3575. doi: 10.3390/ijms21103575 (PMC7279038; doi:10.3390/ijms21103575)
Supplement: Supplementary file 1 [file ijms-21-03575-s001.zip]

Archive with 6 entries (3 files):
- ijms-796889-supplementary/
- ijms-796889-supplementary/Supplementary Material/
- ijms-796889-supplementary/Supplementary Material/Supplementary Proteomic Analysis.docx
- ijms-796889-supplementary/Supplementary Material/Target Protein Folder/
- ijms-796889-supplementary/Supplementary Material/Target Protein Folder/SwissTargetPrediction_Cannabidiol.csv
- ijms-796889-supplementary/Supplementary Material/Target Protein Folder/SwissTargetPrediction_Cannabigerol.csv
