# Supplementary material for: Antioxidant and Neuroprotective Effects Induced by Cannabidiol and Cannabigerol in Rat CTX-TNA2 Astrocytes and Isolated Cortexes
Source: Int J Mol Sci. 2020 May 18;21(10):3575. doi: 10.3390/ijms21103575 (PMC7279038; doi:10.3390/ijms21103575)
Supplement: Supplementary file 1 [file ijms-21-03575-s001.zip › ijms-796889-supplementary/Supplementary Material/Target Protein Folder/SwissTargetPrediction_Cannabidiol.csv]

Target	Common name	Uniprot ID	ChEMBL ID	Target Class	Probability*	Known actives (3D/2D)
Cannabinoid receptor 1	CNR1	P21554	CHEMBL218	Family A G protein-coupled receptor	0.718247502	761 / 226
Cannabinoid receptor 2	CNR2	P34972	CHEMBL253	Family A G protein-coupled receptor	0.670022845	697 / 192
G-protein coupled receptor 55	GPR55	Q9Y2T6	CHEMBL1075322	Family A G protein-coupled receptor	0.419655646	7 / 2
DNA polymerase beta (by homology)	POLB	P06746	CHEMBL2392	Enzyme	0.104671941	0 / 3
Arachidonate 5-lipoxygenase	ALOX5	P09917	CHEMBL215	Oxidoreductase	0.104671941	51 / 22
N-arachidonyl glycine receptor	GPR18	Q14330	CHEMBL2384898	Family A G protein-coupled receptor	0.104671941	2 / 2
Glycine receptor subunit alpha-1	GLRA1	P23415	CHEMBL5845	Ligand-gated ion channel	0.104671941	1 / 1
Cyclooxygenase-2	PTGS2	P35354	CHEMBL230	Oxidoreductase	0.104671941	44 / 4
Cystic fibrosis transmembrane conductance regulator	CFTR	P13569	CHEMBL4051	Other ion channel	0.104671941	11 / 0
Vascular endothelial growth factor receptor 2	KDR	P35968	CHEMBL279	Kinase	0.104671941	146 / 13
Cathepsin D	CTSD	P07339	CHEMBL2581	Protease	0.104671941	17 / 0
Beta-secretase 1	BACE1	P56817	CHEMBL4822	Protease	0.104671941	116 / 0
Neurokinin 3 receptor	TACR3	P29371	CHEMBL4429	Family A G protein-coupled receptor	0.104671941	101 / 0
Cholesteryl ester transfer protein	CETP	P11597	CHEMBL3572	Other ion channel	0.104671941	4 / 2
Serotonin 2b (5-HT2b) receptor	HTR2B	P41595	CHEMBL1833	Family A G protein-coupled receptor	0.104671941	22 / 0
Calcium sensing receptor	CASR	P41180	CHEMBL1878	Family C G protein-coupled receptor	0.104671941	34 / 0
Prenyl protein specific protease	RCE1	Q9Y256	CHEMBL3411	Protease	0.104671941	6 / 0
NAD-dependent deacetylase sirtuin 2	SIRT2	Q8IXJ6	CHEMBL4462	Eraser	0.104671941	13 / 0
Arachidonate 15-lipoxygenase	ALOX15	P16050	CHEMBL2903	Enzyme	0.104671941	14 / 13
Methionine aminopeptidase 2	METAP2	P50579	CHEMBL3922	Protease	0.104671941	5 / 0
Epidermal growth factor receptor erbB1	EGFR	P00533	CHEMBL203	Kinase	0.104671941	96 / 0
6-phosphofructo-2-kinase/fructose-2,6-bisphosphatase 3	PFKFB3	Q16875	CHEMBL2331053	Enzyme	0.104671941	51 / 0
11-beta-hydroxysteroid dehydrogenase 1	HSD11B1	P28845	CHEMBL4235	Enzyme	0.104671941	184 / 0
Monoamine oxidase B	MAOB	P27338	CHEMBL2039	Oxidoreductase	0.104671941	98 / 0
L-lactate dehydrogenase B chain	LDHB	P07195	CHEMBL4940	Enzyme	0.104671941	2 / 0
Receptor protein-tyrosine kinase erbB-2	ERBB2	P04626	CHEMBL1824	Kinase	0.104671941	21 / 0
Cholecystokinin B receptor (by homology)	CCKBR	P32239	CHEMBL298	Family A G protein-coupled receptor	0.104671941	216 / 0
Protein farnesyltransferase	FNTA FNTB	P49354 P49356	CHEMBL2094108	Enzyme	0.104671941	106 / 0
p53-binding protein Mdm-2	MDM2	Q00987	CHEMBL5023	Other nuclear protein	0.104671941	27 / 0
Interleukin-8 receptor A	CXCR1	P25024	CHEMBL4029	Family A G protein-coupled receptor	0.104671941	6 / 0
